# Supplementary material for: A stochastic approach for parameter optimization of feature detection algorithms for non-target screening in mass spectrometry
Source: Anal Bioanal Chem. 2024 Jul 12;417(27):6033–47. doi: 10.1007/s00216-024-05425-3 (PMC12583407; doi:10.1007/s00216-024-05425-3)
Supplement: Supplementary file 2 — Supplementary file2 (TXT 18 KB) [file 216_2024_5425_MOESM2_ESM.txt]

# -------------------------
# loading libraries
# -------------------------

library(patRoon)
library("xlsx")
library(readxl)
library("ggpubr")
library(corrplot)
library(xcms)

# -------------------------
# initialization
# -------------------------

workPath <- "D:/Youssef/Optimization/"
setwd(workPath)

anaInfo <- generateAnalysisInfo(path = "E:/Mohammad/data/20211130-YB-DD/20211130-YB-DD centroid mzXML",
                             
                                group = c("Blank", "Blank", "Blank", 
                                          "After", "After", "After"),
                                blank = c("Blank"))

# Set to FALSE to skip data pre-treatment
doDataPretreatment <- FALSE
if (doDataPretreatment)
{
  convertMSFiles(anaInfo = anaInfo, from = "bruker", to = "mzML", algorithm = "pwiz", centroid = TRUE)
}

# amount of iterations
n = 150

suspFile1 <- read_xls("D:/Youssef/Optimization/formula_mass_with_RT.xls")

fL <- c()
fG <- c()
FfG <- c()
SfG <- c()
SFfG <- c()


################################################################################################### FF (Feature Finding) using OpenMS
#generating lists/vectors of variables in random order within a certain range
list_noiseThrInt = floor(runif(n, min=500 , max=1000))
list_chromSNR    = floor(runif(n, min=2   , max=10))
list_chromFWHM   = floor(runif(n, min=3   , max=30))
list_minFWHM     = floor(runif(n, min=3   , max=10))
list_maxFWHM     = floor(runif(n, min=11  , max=30))
list_mzPPM       = floor(runif(n, min=2   , max=30))

for (i in 1:n) {
  fListopenms <- findFeatures(anaInfo, "openms", noiseThrInt = list_noiseThrInt[i], chromSNR = list_chromSNR[i], 
                              chromFWHM = list_chromFWHM[i], minFWHM = list_minFWHM[i], maxFWHM = list_maxFWHM[i], mzPPM = list_mzPPM[i]) #finding features
  fL[i] <- length(fListopenms)
  fGroups <- groupFeatures(fListopenms, "openms")  #grouping of features
  fG[i] <- length(fGroups)
  FfGroups <- filter(fGroups, preAbsMinIntensity = 100, absMinIntensity = 10000, relMinReplicateAbundance = 1,    #rule-based filtering
                      maxReplicateIntRSD = 0.75, blankThreshold = 5, removeBlanks = TRUE,
                      retentionRange = c(200, Inf), mzRange = c(100, 1000))
  FfG[i] <- length(FfGroups)
  SfGroups <- screenSuspects(fGroups, suspFile1, rtWindow = 12, mzWindow = 0.005, adduct = "[M-H]-", onlyHits = TRUE)  #suspect screening of non-filtered groups
  SfG[i] <- length(SfGroups)
  SFfGroups <- screenSuspects(FfGroups, suspFile1, rtWindow = 12, mzWindow = 0.005, adduct = "[M-H]-", onlyHits = TRUE) #suspect screening of filtered groups
  SFfG[i] <- length(SFfGroups)
}

#put data from loop into data frame
df <- data.frame(list_noiseThrInt,list_chromSNR,list_chromFWHM,list_minFWHM,fL,list_maxFWHM,list_mzPPM,fG,FfG,SfG,SFfG) 

#sort from highest filtered suspect hits to lowest
sorted_df <- df[order(-SFfG),]

write.xlsx(sorted_df, "D:/Youssef/Optimization/parameter values OpenMS standard parameters.xlsx", sheetName = "df", append = FALSE)


################################################################################################################################### FF using XCMS3
#generating lists/vectors of variables in random order within a certain range
list_mzPPM           = floor(runif(n, min=2   , max=30))
list_peakwidthmin    = floor(runif(n, min=3   , max=10))
list_peakwidthmax    = floor(runif(n, min=11  , max=30))
list_snthresh        = floor(runif(n, min=2   , max=10))
list_k               = floor(runif(n, min=2   , max=10))
list_minIntensity    = floor(runif(n, min=1000 , max=5000))
list_noise           = floor(runif(n, min=1000 , max=5000))


for (i in 1:n) {
  fListxcms <- findFeatures(anaInfo, "xcms3",param = xcms::CentWaveParam(
                            noise = list_noise[i], ppm = list_mzPPM[i],   #finding features
                            peakwidth = c(list_peakwidthmin[i] , list_peakwidthmax[i]), snthresh = list_snthresh[i],
                            prefilter = c(list_k[i], list_minIntensity[i])))
  fL[i] <- length(fListxcms)
  fGroups <- groupFeatures(fListxcms, "openms")  #grouping of features
  fG[i] <- length(fGroups)
  FfGroups <- filter(fGroups, preAbsMinIntensity = 100, absMinIntensity = 10000, relMinReplicateAbundance = 1,    #rule-based filtering
                     maxReplicateIntRSD = 0.75, blankThreshold = 5, removeBlanks = TRUE,
                     retentionRange = c(200, Inf), mzRange = c(100, 1000))
  FfG[i] <- length(FfGroups)
  SfGroups <- screenSuspects(fGroups, suspFile1, rtWindow = 12, mzWindow = 0.005, adduct = "[M-H]-", onlyHits = TRUE)  #suspect screening of non-filtered groups
  SfG[i] <- length(SfGroups)
  SFfGroups <- screenSuspects(FfGroups, suspFile1, rtWindow = 12, mzWindow = 0.005, adduct = "[M-H]-", onlyHits = TRUE) #suspect screening of filtered groups
  SFfG[i] <- length(SFfGroups)
}


#out data into dataframe
df <- data.frame(list_mzPPM,list_peakwidthmin,list_peakwidthmax,list_snthresh,list_k,list_minIntensity,list_noise,fL,fG,FfG,SfG,SFfG)

sorted_df <- df[order(-SFfG),]

#write dataframe to excel sheet
write.xlsx(sorted_df, "D:/Youssef/Optimization/parameter values XCMS3 standard parameters.xlsx", sheetName = "df", append = FALSE)


##########################################E################################################################################### FF using KPIC2
#generating lists/vectors of variables in random order within a certain range
list_level           = floor(runif(n, min=1000   , max=5000))
list_min_snr         = floor(runif(n, min=2      , max=100))


for (i in 1:n) {
  fListkpic<- findFeatures(anaInfo, "kpic2", level = list_level[i], min_snr = list_min_snr[i])  #finding features  
  fL[i] <- length(fListkpic)
  fGroups <- groupFeatures(fListkpic, "openms")  #grouping of features
  fG[i] <- length(fGroups)
  FfGroups <- filter(fGroups, preAbsMinIntensity = 100, absMinIntensity = 10000, relMinReplicateAbundance = 1,    #rule-based filtering
                     maxReplicateIntRSD = 0.75, blankThreshold = 5, removeBlanks = TRUE,
                     retentionRange = c(200, Inf), mzRange = c(100, 1000))
  FfG[i] <- length(FfGroups)
  SfGroups <- screenSuspects(fGroups, suspFile1, rtWindow = 12, mzWindow = 0.005, adduct = "[M-H]-", onlyHits = TRUE)  #suspect screening of non-filtered groups
  SfG[i] <- length(SfGroups)
  SFfGroups <- screenSuspects(FfGroups, suspFile1, rtWindow = 12, mzWindow = 0.005, adduct = "[M-H]-", onlyHits = TRUE) #suspect screening of filtered groups
  SFfG[i] <- length(SFfGroups)
}

df <- data.frame(list_level,list_min_snr,fL,fG,FfG,SfG,SFfG)
  
sorted_df <- df[order(-SFfG),]

write.xlsx(df, "D:/Youssef/Optimization/parameter values KPIC2 standard parameters.xlsx", sheetName = "df", append = FALSE)


##########################################E################################################################################### FF using SAFD
#generating lists/vectors of variables in random order within a certain range
list_resolution       = floor(runif(n, min=10000  , max=100000))
list_minInt           = floor(runif(n, min=1000   , max=5000))
list_maxNumbIter      = floor(runif(n, min=5000   , max=10000))
list_minPeakWS        = floor(runif(n, min=3      , max=10))
list_maxTPeakW        = floor(runif(n, min=100     , max=400))
list_S2N              = floor(runif(n, min=3     , max=100))


#as for the anaInfo, samples are run as sets of 3 ([1:3,} etc) and then run together afterwards. This is done since not enough RAM is available otherwise
for (i in 1:6) {
  fListSAFDblanks<- findFeatures(anaInfo[1:3,], "safd", mzRange = c(100,1000),  profPath = NULL,
                                 resolution = list_resolution[i], minInt = list_minInt[i], maxNumbIter = list_maxNumbIter[i],
                                 minPeakWS = list_minPeakWS[i], maxTPeakW = list_maxTPeakW[i], S2N = list_S2N[i]) 
  fListSAFDspikebefore<- findFeatures(anaInfo[4,], "safd", mzRange = c(100,1000),  profPath = NULL,
                                      resolution = list_resolution[i], minInt = list_minInt[i], maxNumbIter = list_maxNumbIter[i],
                                      minPeakWS = list_minPeakWS[i], maxTPeakW = list_maxTPeakW[i], S2N = list_S2N[i])
  fListSAFDspikebefore<- findFeatures(anaInfo[5,], "safd", mzRange = c(100,1000),  profPath = NULL,
                                      resolution = list_resolution[i], minInt = list_minInt[i], maxNumbIter = list_maxNumbIter[i],
                                      minPeakWS = list_minPeakWS[i], maxTPeakW = list_maxTPeakW[i], S2N = list_S2N[i])
  fListSAFDspikebefore<- findFeatures(anaInfo[6,], "safd", mzRange = c(100,1000),  profPath = NULL,
                                      resolution = list_resolution[i], minInt = list_minInt[i], maxNumbIter = list_maxNumbIter[i],
                                      minPeakWS = list_minPeakWS[i], maxTPeakW = list_maxTPeakW[i], S2N = list_S2N[i]) 
  # fListSAFDspikeafter<- findFeatures(anaInfo[6:7,], "safd", mzRange = c(100,1000), profPath = NULL,
  #                                    resolution = list_resolution[i], minInt = list_minInt[i], maxNumbIter = list_maxNumbIter[i],
  #                                    minPeakWS = list_minPeakWS[i], maxTPeakW = list_maxTPeakW[i], S2N = list_S2N[i]) 
  # fListSAFDspikebefore<- findFeatures(anaInfo[7:8,], "safd", mzRange = c(100,1000),  profPath = NULL,
  #                                     resolution = list_resolution[i], minInt = list_minInt[i], maxNumbIter = list_maxNumbIter[i],
  #                                     minPeakWS = list_minPeakWS[i], maxTPeakW = list_maxTPeakW[i], S2N = list_S2N[i]) 
  fListSAFD <- findFeatures(anaInfo, "safd", mzRange = c(100,1000), profPath = NULL,
                            resolution = list_resolution[i], minInt = list_minInt[i], maxNumbIter = list_maxNumbIter[i],
                            minPeakWS = list_minPeakWS[i], maxTPeakW = list_maxTPeakW[i], S2N = list_S2N[i]) 
  fL[i] <- length(fListSAFD)
  fGroups <- groupFeatures(fListSAFD, "openms")                                                                     #grouping of features
  fG[i] <- length(fGroups)
  FfGroups <- filter(fGroups, preAbsMinIntensity = 100, absMinIntensity = 10000, relMinReplicateAbundance = 1,    #rule-based filtering
                     maxReplicateIntRSD = 0.75, blankThreshold = 5, removeBlanks = TRUE,
                     retentionRange = c(200, Inf), mzRange = c(100, 1000))
  FfG[i] <- length(FfGroups)
  SfGroups <- screenSuspects(fGroups, suspFile1, rtWindow = 12, mzWindow = 0.005, adduct = "[M-H]-", onlyHits = TRUE)  #suspect screening of non-filtered groups
  SfG[i] <- length(SfGroups)
  SFfGroups <- screenSuspects(FfGroups, suspFile1, rtWindow = 12, mzWindow = 0.005, adduct = "[M-H]-", onlyHits = TRUE) #suspect screening of filtered groups
  SFfG[i] <- length(SFfGroups)
}

df <- data.frame(list_resolution,list_minInt,list_maxNumbIter,list_minPeakWS,list_maxTPeakW,list_S2N,fL,fG,FfG,SfG,SFfG)


sorted_df <- df[order(-SFfG),]

write.xlsx(df, "D:/Youssef/Optimization/parameter values SAFD 150 iterarions opmitization round 2.xlsx", sheetName = "df", append = FALSE)


##########################################E################################################################################### FF using BRUKER


fListbruker<- findFeatures(anaInfo, "bruker", doFMF = "auto")               #finding features
fL <- length(fListbruker)
fGroups <- groupFeatures(fListbruker, "openms")  #grouping of features
fG <- length(fGroups)
FfGroups <- filter(fGroups, preAbsMinIntensity = 100, absMinIntensity = 10000, relMinReplicateAbundance = 1,    #rule-based filtering
                     maxReplicateIntRSD = 0.75, blankThreshold = 5, removeBlanks = TRUE,
                     retentionRange = c(200, Inf), mzRange = c(100, 1000))
FfG <- length(FfGroups)
SfGroups <- screenSuspects(fGroups, suspFile1, rtWindow = 12, mzWindow = 0.005, adduct = "[M-H]-", onlyHits = TRUE)  #suspect screening of non-filtered groups
SfG <- length(SfGroups)
SFfGroups <- screenSuspects(FfGroups, suspFile1, rtWindow = 12, mzWindow = 0.005, adduct = "[M-H]-", onlyHits = TRUE) #suspect screening of filtered groups
SFfG <- length(SFfGroups)


df <- data.frame(fL,fG,FfG,SfG,SFfG)
write.xlsx(df, "D:/Youssef/Optimization/parameter values Bruker DataAnalysis.xlsx", sheetName = "df", append = FALSE)


#################################################################################################################

#loop for testing OpenMS alignment parameters using random number generation 

#################################################################################################################

#amoun of iterations
n = 150


#parameters to be optimized
list_maxAlignRT = floor(runif(n, min=1  , max=30))
list_maxGroupRT = floor(runif(n, min=1  , max=12))
list_maxAlignMZ  <- c()
list_maxGroupMZ  <- c()


for (a in 1:n) {
  values_maxalignMZ = sample(seq(0.001, 0.010, by=0.001)) #generate random values between 0.001 and 0.010 with steps of 0.001
  values_maxgroupMZ = sample(seq(0.001, 0.010, by=0.001))
  list_maxAlignMZ[a] <- values_maxalignMZ
  list_maxGroupMZ[a] <- values_maxgroupMZ
}

SFfGopenms <- c()
SFfGxcms <- c()
SFfGSAFD <- c()
SFfGkpic <- c()

suspFile1 <- read_xls("D:/Youssef/Optimization/formula_mass_with_RT.xls")

for (i in 1:n) {
  fGroupsopenms <- groupFeaturesOpenMS(fListopenms, rtalign = TRUE, maxAlignRT = list_maxAlignRT, maxAlignMZ = list_maxAlignMZ,
                                       maxGroupRT = list_maxGroupRT[i], maxGroupMZ = list_maxGroupMZ)
  fGroupsxcms <- groupFeaturesOpenMS(fListxcms,rtalign = TRUE, maxAlignRT = list_maxAlignRT, maxAlignMZ = list_maxAlignMZ,
                                     maxGroupRT = list_maxGroupRT[i], maxGroupMZ = list_maxGroupMZ)
  fGroupsSAFD <- groupFeaturesOpenMS(fListSAFD,rtalign = TRUE, maxAlignRT = list_maxAlignRT, maxAlignMZ = list_maxAlignMZ,
                                     maxGroupRT = list_maxGroupRT[i], maxGroupMZ = list_maxGroupMZ)
  fGroupskpic <- groupFeaturesOpenMS(fListkpic,rtalign = TRUE,maxAlignRT = list_maxAlignRT[i], maxAlignMZ = list_maxAlignMZ[i],
                                     maxGroupRT = list_maxGroupRT[i], maxGroupMZ = list_maxGroupMZ[i])
  FfGroupsopenms <- filter(fGroupsopenms, preAbsMinIntensity = 100, absMinIntensity = 10000, relMinReplicateAbundance = 1,
                           maxReplicateIntRSD = 0.75, blankThreshold = 5, removeBlanks = TRUE,
                           retentionRange = c(200, Inf), mzRange = c(100, 1000))
  FfGroupsxcms <- filter(fGroupsxcms, preAbsMinIntensity = 100, absMinIntensity = 10000, relMinReplicateAbundance = 1,
                         maxReplicateIntRSD = 0.75, blankThreshold = 5, removeBlanks = TRUE,
                         retentionRange = c(200, Inf), mzRange = c(100, 1000))
  FfGroupsSAFD <- filter(fGroupsSAFD, preAbsMinIntensity = 100, absMinIntensity = 10000, relMinReplicateAbundance = 1,
                         maxReplicateIntRSD = 0.75, blankThreshold = 5, removeBlanks = TRUE,
                         retentionRange = c(200, Inf), mzRange = c(100, 1000))
  FfGroupskpic <- filter(fGroupskpic, preAbsMinIntensity = 100, absMinIntensity = 10000, relMinReplicateAbundance = 1,
                         maxReplicateIntRSD = 0.75, blankThreshold = 5, removeBlanks = TRUE,
                         retentionRange = c(200, Inf), mzRange = c(100, 1000))
  SFfGroupsopenms <- screenSuspects(FfGroupsopenms, suspFile1, rtWindow = 12, mzWindow = 0.005, adduct = "[M-H]-", onlyHits = TRUE)
  SFfGroupsxcms <- screenSuspects(FfGroupsxcms, suspFile1, rtWindow = 12, mzWindow = 0.005, adduct = "[M-H]-", onlyHits = TRUE)
  SFfGroupsSAFD <- screenSuspects(FfGroupsSAFD, suspFile1, rtWindow = 12, mzWindow = 0.005, adduct = "[M-H]-", onlyHits = TRUE)
  SFfGroupskpic <- screenSuspects(FfGroupskpic, suspFile1, rtWindow = 12, mzWindow = 0.005, adduct = "[M-H]-", onlyHits = TRUE)
  SFfGopenms[i] <- length(SFfGroupsopenms)
  SFfGxcms[i] <- length(SFfGroupsxcms)
  SFfGSAFD[i] <- length(SFfGroupsSAFD)
  SFfGkpic[i] <- length(SFfGroupskpic)
}

alignment_df <- data.frame(list_maxAlignRT, list_maxGroupRT, list_maxAlignMZ ,list_maxGroupMZ,SFfGopenms,SFfGxcms,SFfGSAFD)
write.xlsx(alignment_df, "D:/Youssef/Optimization/feature alignment optimization round 1.xlsx", sheetName = "alignment_df", append = FALSE)


##########################################E################################################################################ data import and plotting


dfSARD <- read_xlsx("D:/Youssef/Optimization/parameter values SAFD 150 iterarions opmitization round 2.xlsx")


param_df <- df[,]

corrdf <- cor(param_df)


#plot correlation matrix
corrplot(corrdf, type="upper", method="number", bg = "lightblue")


#plotting scatterplot
ggscatter(dfSARD, x = "list_maxTPeakW" # parameter to plot
          , y = "SFfG",                      # suspect hit to plot
          add = "reg.line", conf.int = TRUE, 
          cor.coef = TRUE, cor.method = "spearman",
          xlab =  "list_maxTPeakW", ylab = "SuspectHits ")


# -------------------------
# Automated Parameter Optimization using IPO
# -------------------------


pSetOpenMS <- list(noiseThrInt = c(1000,5000), chromSNR = c(3, 100), chromFWHM = c(3, 30),
                   minFWHM = c(3,10), maxFWHM = c(11,30), mzPPM = c(2,30))
future::plan("multisession", workers = 8)   # to work in paralla 
ftOpt <- optimizeFeatureFinding(anaInfo, "openms", pSetOpenMS, parallel = TRUE,
                                paramRanges = list(noiseThrInt = c(1000, Inf), chromSNR = c(3, Inf), chromFWHM = c(3, Inf),
                                                   minFWHM = c(3, Inf), maxFWHM = c(11, Inf), mzPPM = c(2, Inf)))


pSetXCMS3 <- list(ppm = c(2,30), noise = c(1000, 5000), snthresh = c(3, 100))
future::plan("multisession", workers = 8)
ftOpt <- optimizeFeatureFinding(anaInfo, "xcms3", pSetXCMS3, parallel = TRUE,
                                paramRanges = list(ppm = c(2,Inf), noise = c(1000, Inf), snthresh = c(3, Inf)
                                                   ))
